# Supplementary material for: Structure and activation mechanism of the hexameric plasma membrane H+-ATPase
Source: Nat Commun. 2021 Nov 8;12:6439. doi: 10.1038/s41467-021-26782-y (PMC8575881; doi:10.1038/s41467-021-26782-y)
Supplement: Supplementary file 5 — Source Data [file 41467_2021_26782_MOESM5_ESM.xlsx]

## Sheet: Sheet1
Original SDS-PAGE gel, used in Figure 3e. The cropped region was highlighted by orange rectangle.
Original native PAGE gel, used in Figure 3f. The cropped region was highlighted by orange rectangle.
The raw data for the graphs shown in Figure 3g.
	FL	F14	F15	F16
AVG-pH 6.0	209.548	162.641	150.889	97.4678
AVG-pH 7.4	0.998952	11.3233	16.4027	16.0531
STDEV 6.0	5.18413	8.31179	8.12676	7.78567
STDEV 7.4	0.0803756	0.111093	0.681797	0.391301
pH 6.0-1	213.764	163.237	158.177	91.8623
pH 6.0-2	206.539	156.006	146.421	104.335
pH 6.0-3	208.34	168.68	148.07	96.2058
pH 7.4-1	1.08985	11.305	17.8765	15.9057
pH 7.4-2	0.937288	11.2225	15.9516	15.7568
pH 7.4-3	0.969715	11.4424	17.187	16.4967
Original SDS-PAGE gel, used in Supplementary Figure 1b. The cropped region was highlighted by orange rectangle.
Original native PAGE gel, used in Supplementary Figure 1c. The presented region was highlighted by orange rectangle.
The raw data for the graphs shown in Supplementary Figure 8.
	150 mM NaCl	500 mM NaCl
AVG-pH 6.0	211.011	128.077
AVG-pH 7.4	8.9	8.6
STDEV 6.0	24.3	19.4
STDEV 7.4	8.26051	0.278724
pH 6.0-1	166.053	144.249
pH 6.0-2	240.693	106.555
pH 6.0-3	226.253	133.392
pH 7.4-1	6.16288	8.76704
pH 7.4-2	18.1383	9.49343
pH 7.4-3	2.39885	6.03953
Original SDS-PAGE gel, used in left panel of Supplementary Figure 11. The presented region was highlighted by orange rectangle.
Original native PAGE gel, used in right panel of Supplementary Figure 11. The presented region was highlighted by orange rectangle.
